# Supplementary material for: Biocompatible Glycoconjugation Enables Sensitive In Vivo Cell Tracking by PET/CT
Source: J Med Chem. 2026 Jun 24;69(13):15570–80. doi: 10.1021/acs.jmedchem.6c00538 (PMC13370869; doi:10.1021/acs.jmedchem.6c00538)
Supplement: Supplementary file 2 [file jm6c00538_si_002.csv]

Compound	SMILES
Compound 1	ON(C(CCC(NCCCCCN(C(CCC(NCCCCCN(O)C(C)=O)=O)=O)O)=O)=O)CCCCCNC(CONC(OC(C)(C)C)=O)=O
Aminooxy-DFO	ON(C(CCC(NCCCCCN(C(CCC(NCCCCCN(O)C(C)=O)=O)=O)O)=O)=O)CCCCCNC(CON)=O
